# Supplementary material for: Production of monoclonal antibody of heat-labile toxin A subunit to identify enterotoxigenic Escherichia coli by epitope mapping using synthetic peptides
Source: Front Immunol. 2023 May 18;14:1152910. doi: 10.3389/fimmu.2023.1152910 (PMC10232981; doi:10.3389/fimmu.2023.1152910)
Supplement: Supplementary file 1 [file DataSheet_1.xlsx]

## Sheet: Sheet1
Supplementary Table 1. Sequence of the synthesized peptides.
Name	Peptide length	Peptide sequence
LT-A1	15	DKLYRADSRPPDEIK
LT-A2	15	RSGGLMPRGHNEYFD
LT-A3	15	RGTQMNINLYDHARG
LT-A4	15	TQTGFVRYDDGYVST
LT-A5	15	SLSLRSAHLAGQSIL
LT-A6	15	SGYSTYYIYVIATAP
LT-A7	15	NMFNVNDVLGVYSPH
LT-A8	15	PYEQEVSALGGIPYS
LT-A9	15	QIYGWYRVNFGVIDE
LT-A10	15	RLHRNREYRDRYYRN
LT-A11	15	LNIAPAEDGYRLAGF
LT-A12	15	PPDHQAWREEPWIHH
LT-A13	15	APQGCGNSSRTITGD
LT-A14	15	TCNEETQNLSTIYLR
LT-A15	15	KYQSKVKRQIFSDYQ
LT-A16	15	SEVDIYNRIRNEL
LT-A17	10	DKLYRADSRP
LT-A18	15	SRPPDEIKRSGGLMP
LT-A19	15	RGHNEYFDRGTQMNI
LT-A20	15	NLYDHARGTQTGFVR
LT-A21	15	YDDGYVSTSLSLRSA
LT-A22	15	HLAGQSILSGYSTYY
LT-A23	15	IYVIATAPNMFNVND
LT-A24	15	VLGVYSPHPYEQEVSA
LT-A25	15	LGGIPYSQIYGWYRV
LT-A26	15	NFGVIDERLHRNREY
LT-A27	15	RDRYYRNLNIAPAED
LT-A28	15	GYRLAGFPPDHQAWR
LT-A29	15	EEPWIHHAPQGCGNS
LT-A30	15	SRTITGDTCNEETQN
LT-A31	15	LSTIYLRKYQSKVKR
LT-A32	15	QIFSDYQSEVDIYNR
LT-A33	34	DKLYRADSRPPDEIKRSGGLMPRGHNEYFDRGTQ
LT-A34	34	MNINLYDHARGTQTGFVRYDDGYVSTSLSLRSAH
LT-A35	34	LAGQSILSGYSTYYIYVIATAPNMFNVNDVLGVY
LT-A36	34	SPHPYEQEVSALGGIPYSQIYGWYRVNFGVIDER
LT-A37	34	LHRNREYRDRYYRNLNIAPAEDGYRLAGFPPDHQ
LT-A38	34	AWREEPWIHHAPQGCGNSSRTITGDTCNEETQNL
LT-A39	34	STIYLRKYQSKVKRQIFSDYQSEVDIYNRIRNEL
