# Supplementary material for: Production of monoclonal antibody of heat-labile toxin A subunit to identify enterotoxigenic Escherichia coli by epitope mapping using synthetic peptides
Source: Front Immunol. 2023 May 18;14:1152910. doi: 10.3389/fimmu.2023.1152910 (PMC10232981; doi:10.3389/fimmu.2023.1152910)
Supplement: Supplementary file 2 [file DataSheet_2.xlsx]

## Sheet: Sheet1
Supplementary Table 2. ELISA data of epitope mapping (O.D.)
Peptide	Mouse 1	Mouse 2	Mouse 3	Mouse 4	Mouse 5
LT-A1	0.087	0.077	0.09	0.063	0.09
LT-A2	0.07	0.081	0.072	0.059	0.073
LT-A3	0.064	0.073	0.069	0.057	0.079
LT-A4	0.067	0.073	0.068	0.058	0.082
LT-A5	0.07	0.078	0.059	0.065	0.101
LT-A6	0.068	0.071	0.055	0.062	0.109
LT-A7	0.08	0.082	0.067	0.077	0.113
LT-A8	0.103	0.103	0.094	0.086	0.126
LT-A9	0.068	0.081	0.087	0.059	0.093
LT-A10	0.056	0.071	0.066	0.055	0.073
LT-A11	0.055	0.063	0.06	0.05	0.066
LT-A12	0.21	0.503	0.17	1.225	0.084
LT-A13	0.059	0.068	0.063	0.055	0.087
LT-A14	0.057	0.068	0.064	0.058	0.094
LT-A15	0.064	0.07	0.073	0.06	0.107
LT-A16	0.177	0.297	0.13	0.148	0.243
LT-A17	0.06	0.07	0.143	0.061	0.071
LT-A18	0.09	0.065	0.125	0.055	0.075
LT-A19	0.056	0.06	0.12	0.052	0.688
LT-A20	0.057	0.063	0.116	0.054	0.077
LT-A21	0.058	0.064	0.122	0.055	0.086
LT-A22	0.053	0.06	0.107	0.052	0.081
LT-A23	0.064	0.072	0.126	0.06	0.096
LT-A24	0.081	0.095	1.602	0.095	0.534
LT-A25	0.069	0.072	0.08	0.059	0.073
LT-A26	0.062	0.062	0.055	0.051	0.063
LT-A27	0.061	0.062	0.054	0.052	0.065
LT-A28	0.051	0.061	0.055	0.048	0.114
LT-A29	0.05	0.173	0.137	1.132	0.634
LT-A30	0.054	0.058	0.053	0.054	0.084
LT-A31	0.055	0.06	0.057	0.058	0.101
LT-A32	0.941	0.135	0.082	0.08	0.113
LT-A33	0.291	0.141	0.086	0.066	0.224
LT-A34	0.065	0.065	0.064	0.051	0.077
LT-A35	0.051	0.065	0.055	0.05	0.075
LT-A36	0.11	0.522	2.417	0.504	2.636
LT-A37	0.053	0.073	0.073	0.052	0.216
LT-A38	0.227	0.946	0.267	1.223	0.334
LT-A39	2.102	1.105	0.513	0.348	1.487
