# Supplementary material for: Production of monoclonal antibody of heat-labile toxin A subunit to identify enterotoxigenic Escherichia coli by epitope mapping using synthetic peptides
Source: Front Immunol. 2023 May 18;14:1152910. doi: 10.3389/fimmu.2023.1152910 (PMC10232981; doi:10.3389/fimmu.2023.1152910)
Supplement: Supplementary file 3 [file DataSheet_3.xlsx]

## Sheet: Sheet1
	Supplementary Table.3. ETEC-LT-A peptide sequence prediction
	Peptides	Sequence	prediction number	sequence	size, mer
	LT-A33	DKLYRADSRPPDEIKRSGGLMPRGHNEYFDRGTQ	prediction 1	C-RPPDEIKRSGGLMPR	29–43aa, 16mer
	LT-A36	SPHPYEQEVSALGGIPYSQIYGWYRVNFGVIDER	prediction 2	C-DERLHRNREYRDRYYR	154–169aa, 17mer
	LT-A38	AWREEPWIHHAPQGCGNSSRTITGDTCNEETQNL	prediction 3	C-RTITGDTCNE	210-219aa, 11mer
	LT-A39	STIYLRKYQSKVKRQIFSDYQSEVDIYNRIRNEL	prediction 4	C-KYQSKVKRQI	231–240aa, 11mer
